# Supplementary material for: Rectal Culture-Guided Targeted Antimicrobial Prophylaxis Reduces the Incidence of Post-Operative Infectious Complications in Men at High Risk for Infections Submitted to Transrectal Ultrasound Prostate Biopsy – Results of a Cross-Sectional Study
Source: PLoS One. 2017 Jan 25;12(1):e0170319. doi: 10.1371/journal.pone.0170319 (PMC5266328; doi:10.1371/journal.pone.0170319)
Supplement: S1 Dataset — (XLS) [file pone.0170319.s001.xls]

## Sheet: S1 Dataset.xls
Age	AGE_cat	BMI	BMI_cat	COMP	CCI	V10	IRC	DIAL	Hypertension	CARDIO	VASC	EPATO	TUMORS	Template	Rectal Swab	PTIC	PAIN	FEVER	SP	BATT	IVU_A	PROST_A	SEVERE	Haematuria	Hematospermia	Hospitalization	Risk	CCI01	DM	IMD	IVU	PROST	IVU_PROST	PBIO	CV	OSP	ABT	RAU	EMA	PRO	V29	PROF	IND	PSA	AVO	BIO	VP	VA	ISOL
82	4	27.6817	2	0	0		0	0	0	0	0	0	0	1	0	0	0	0			0	0		0	1	0	1	0	0	0	0	0	0	0	0	0	1	0	0	0	5	1	1	7.37	0	18	53	24
82	4	22.7732	1	0	0		0	0	0	0	0	0	0	1	0	0	0	0			0	0		0	1	0	0	0	0	0	0	0	0	0	0	0	0	0	0	0	2	1	1	7.5	0	18	54	23
81	4	28.075	2	0	1		0	0	0	1	0	0	0	1	1	0	0	0			0	0		1	1	0	1	1	0	0	0	0	0	1	0	0	0	0	0	0		1	1	130	0	18	29	14	1
81	4	24.8163	1	1	1		0	0	1	0	1	0	0	1	0	1	0	1	1	1	1	0	0	0	1	1	1	1	0	0	0	0	0	0	0	0	1	0	0	0		1	1	29.91	0	18	71	39
81	4	21.3068	1	0	1	1	0	0	0	0	1	0	0	1	0	0	0	0			0	0		0	1	0	0	0	0	0	0	0	0	0	0	0	0	0	0	0		1	2	5.2	1	18	42	11
78	3	25.7117	2	1	0		0	0	0	0	0	0	0	1	0	1	0	1	1	1	1	0	0	0	1	1	1	0	0	0	0	1	1	0	0	1	1	1	0	0	5	1	1	10.6	0	18	147	86
77	3	23.1834	1	0	0		0	0	1	0	0	0	0	1	0	0	0	0			0	0		0	1	0	1	0	0	0	0	0	0	0	0	0	1	0	0	0	5	1	1	8.7	0	12	58	24
76	3	23.939	1	1	3	2	0	0	1	0	0	0	1	2	0	0	0	0			0	0		0	1	0	1	1	0	0	0	1	1	0	0	0	0	0	0	1	5	1	1	6.23	0	18	107	43
76	3	23.1837	1	0	1		0	0	1	0	1	0	0	2	0	0	0	0			0	0		0	1	0	1	1	0	0	0	1	1	0	0	0	0	0	0	0		1	1	7.65	0	18	44	21
76	3	22.2041	1	0	3		0	0	1	0	0	0	1	1	1	0	0	0			0	0		1	0	0	1	1	0	0	0	0	0	1	0	0	1	0	0	0	2	1	3	16.3	0	24	65	36	1
75	3	24.2215	1	0	0		0	0	0	0	0	0	0	1	1	0	0	0			0	0		1	0	0	1	0	0	0	0	0	0	1	0	0	1	0	0	0	5	1	1	19.38	1	24	89	57	1
75	3	23.3234	1	0	2		0	0	1	1	1	0	0	1	0	0	0	0			0	0		0	1	0	1	1	0	0	0	0	0	0	0	1	0	0	0	0		1	1	26.4	1	18	29	17
75	3	21.2963	1	0	0		0	0	0	0	0	0	0	1	0	0	0	1			0	0		1	1	0	0	0	0	0	0	0	0	0	0	0	0	0	0	0	1	1	1	5.6	0	18	50	22
74	3	22.9854	1	1	2		0	0	0	0	0	0	0	2	0	1	0	1	1	1	1	1	1	1	1	1	1	1	0	0	0	1	1	0	0	0	1	0	0	0	5	1	1	6.16	1	18	92	55
74	3	17.7557	1	0	6		0	0	0	0	0	1	0	1	0	1	0	1			1	0		1	1	0	1	1	0	0	0	0	0	0	0	0	1	0	0	0		1	1	45.9	0	18	50	23
73	3	31.8339	3	0	2		0	0	1	1	1	0	0	1	1	0	1	0			0	0		0	0	0	1	0	1	0	0	1	0	0	0	0	0	0	0	0		1	2	4.33	0	18	38	14	1
72	3	26.2976	2	0	2		0	0	1	0	0	0	1	1	1	0	0	0			0	0		0	0	0	1	1	0	0	1	0	0	1	0	0	1	0	0	0	6	2	3	7.56	0	24	27	12	1
72	3	24.9337	1	0	2		0	0	0	0	0	0	1	1	1	0	0	0			0	0		0	0	0	1	1	0	0	0	1	1	0	0	0	0	0	0	0	4	3	1	5.92	1	18	120	62	1
72	3	23.8367	1	1	1	4	0	0	1	0	0	0	1	2	1	1	0	1	1	0	0	1	1	0	0	0	1	1	1	0	0	1	1	1	0	0	1	0	0	0	1	2	3	4.53	0	24	37	17	1
71	3	26.4236	2	0	1		0	0	1	1	0	0	0	1	0	1	0	1			1	0		1	1	0	1	1	0	0	0	0	1	0	0	0	0	0	0	0		1	1	15.92	1	18	234	143
71	3	25.335	2	0	1		0	0	1	1	0	0	0	1	0	0	1	0			0	0		1	0	0	1	1	0	0	0	0	0	0	0	0	0	0	0	0		1	2	9.57	0	18	116.3	16.9
71	3	24.0055	1	0	0	1	0	0	0	0	0	0	0	1	0	0	0	0			0	0		1	0	0	1	0	0	0	0	1	1	0	0	0	0	0	0	0		1	1	5.24	0	18	54	28
70	2	33.0579	3	0	2		0	0	1	1	1	0	0	1	1	0	1	0			0	0		0	0	0	1	1	1	0	1	0	1	0	0	1	1	0	0	0	1	1	2	9.68	0	18	97	66	1
70	2	29.685	2	0	1		0	0	1	0	0	0	0	1	0	1	0	1	1		0	1		0	0	0	1	1	0	0	0	0	1	0	0	0	0	0	0	0		1	2	4.79	0	18	36	7.7
70	2	27.6888	2	0	2		0	0	1	1	1	0	1	2	1	0	0	0			0	0		0	0	0	1	1	1	0	0	0	0	1	0	0	0	0	0	0		2	3	4.54	0	24	63	39	1
70	2	24.8163	1	0	0		0	0	0	0	0	0	0	1	0	0	0	0			0	0		0	0	0	1	0	0	0	0	1	0	0	0	0	1	0	0	0	2	1	2	0.97	0	18	15	5
70	2	24.281	1	1	0		0	0	1	0	0	0	0	1	0	1	0	1	1	0	1	0	0	0	0	0	1	0	0	0	0	0	1	0	0	0	1	0	0	0	1	1	1	68.11	0	12	40	30
69	2	26.2966	2	0	1		0	0	0	0	1	0	0	1	0	1	0	1			1	0		0	0	0	1	1	0	0	0	0	0	0	0	0	0	0	0	0		1	1	4.95	0	18	80	43
69	2	25.6612	2	0	2	3	0	0	0	0	0	0	1	2	1	0	0	0			0	0		0	0	0	1	0	0	0	0	0	0	1	0	0	0	0	0	0	1	1	1	7.38	0	24	96	58	1
69	2	25	2	0	2		0	0	0	0	0	0	1	1	1	0	0	0			0	0		1	0	0	1	1	0	0	1	0	1	0	1	1	0	0	0	0	6	1	1	7.2	0	18	44	16	1
69	2	24.5675	1	0	0		0	0	0	0	0	0	0	1	1	0	0	0			0	0		0	0	0	1	0	0	0	1	1	1	0	0	1	1	0	0	0	2	1	1	7.72	0	18	67	35	1
69	2	23.5102	1	0	2	5	0	0	0	0	0	0	1	1	0	0	0	0			0	0		0	0	0	1	1	0	0	0	0	0	0	0	0	0	0	0	0		1	1	9.5	0	18	50	30
69	2	20.5499	1	0	3	1	0	0	1	0	0	0	1	1	1	0	0	0			0	0		0	0	0	1	1	0	1	0	0	0	0	0	0	0	0	0	0	2	1	1	9.5	0	18	33	14	1
68	2	28.0277	2	0	0		0	0	1	0	0	0	0	1	0	0	0	0			0	0		1	0	0	0	0	0	0	0	1	1	0	0	0	0	0	0	0		1	1	9.6	0	18	88.03	41.88
68	2	27.7177	2	0	1		0	0	1	0	0	0	0	1	1	0	0	0			0	0		0	1	0	1	1	1	0	0	0	0	0	0	0	0	0	0	0		1	1	22.4	0	18	75	34	1
68	2	26.5432	2	0	3		0	0	1	0	0	0	1	2	1	0	0	0			0	0		0	1	0	1	1	0	0	0	0	0	1	0	0	0	0	0	0	5	1	1	5.4	0	24	59	19	1
68	2	22.7732	1	0	2		0	0	0	1	0	0	0	1	0	0	0	0			0	0		1	0	0	0	0	0	0	0	0	0	0	0	0	0	0	0	0		1	1	3.75	0	18	23	10
67	2	25.2801	2	0	0		0	0	1	0	0	0	0	1	0	0	0	0			0	0		1	0	0	0	0	0	0	0	0	0	0	0	0	0	0	0	0	6	1	1	21	0	18	46	29
66	2	26.5731	2	1	0		0	0	0	0	0	0	0	1	0	1	0	1	1	1	1	0	0	1	0	0	1	0	0	0	0	0	1	0	0	1	0	1	0	0		1	1	5	0	18	14	5
64	2	25.0593	2	0	1		0	0	1	1	0	0	0	1	1	0	0	0			0	0		0	1	0	1	0	0	0	1	1	1	0	1	1	1	0	0	0	6	1	2	6.52	1	18	71	35	1
63	2	31.1419	3	0	0		0	0	1	0	0	0	0	1	0	0	0	0			0	0		0	0	0	0	0	0	0	0	0	0	0	0	0	0	0	0	0		1	1	14.41	0	18	134	74
63	2	24.7555	1	0	0		0	0	0	0	0	0	0	1	0	0	0	0			0	0		0	0	0	0	0	0	0	0	0	0	0	0	0	0	0	0	0		1	1	6.7	0	18	40	22
63	2	18.6214	1	0	0		0	0	0	0	0	0	0	1	0	0	0	0			0	0		0	0	0	0	0	0	0	0	0	0	0	0	0	0	0	0	0		1	1	8.6	0	18	40	18
62	2	30.4878	3	0	2		0	0	1	0	1	0	0	1	0	0	0	0			0	0		0	0	0	1	0	0	0	0	0	0	0	0	1	1	0	0	0	5	1	1	7.35	0	18	24	11
62	2	25.3444	2	0	0		0	0	0	0	0	0	0	1	1	0	0	0			0	0		0	1	0	1	0	0	0	0	0	0	0	0	0	1	0	0	0	2	1	1	10.6	0	18	94	45	1
60	1	24.9649	2	0	1		0	0	0	0	0	0	0	1	0	1	0	1			0	0		0	0	0	1	1	0	0	0	0	0	0	0	0	0	0	0	0	2	1	1	5.48	0	18	41	22
60	1	20.8117	1	0	0		0	0	0	0	0	0	0	1	0	0	0	0			0	0		0	0	0	0	0	0	0	0	0	0	0	0	0	0	0	0	0	2	1	1	6.75	0	18	40	25
58	1	26.3465	2	0	0		0	0	1	0	0	0	0	1	0	0	1	0			0	0		0	0	0	0	0	0	0	0	0	0	0	0	0	0	0	0	0		1	2	4.65	0	18	43.7	14.26
58	1	26.2966	2	1	0		0	0	0	0	0	0	0	1	0	1	0	0	1	1	1	0	0	0	0	1	1	0	0	0	0	0	0	0	0	0	1	0	0	0	5	1	1	9.33	0	18	104	72
57	1	26.6436	2	0	0	1	0	0	0	0	0	0	0	1	0	0	0	0			0	0		0	0	0	0	0	0	0	0	0	0	0	0	0	0	0	0	0		1	1	8.7	1	3	37	15
56	1	25.6173	2	1	0		0	0	0	0	1	0	0	1	0	0	0	0	0	1	0	0	0	0	0	0	1	0	0	0	0	1	0	0	0	0	0	1	0	1		1	1	5.8	0	18	41	18
55	1	29.3848	2	0	1		0	0	0	0	1	0	0	1	0	0	0	0			0	0		0	0	0	1	1	0	0	0	0	0	0	0	1	0	0	0	0	3	1	1	7.16	0	18	42	20
54	1	28.3951	2	0	0	1	0	0	1	0	0	0	0	1	0	0	0	0			0	0		0	0	0	1	0	0	0	0	0	0	0	0	0	1	0	0	0		1	1	5.51	0	18	64	20
[truncated: 56 more columns]
